# Supplementary material for: Clinical Feasibility of Applying Immersive Virtual Reality during Robot-Assisted Gait Training for Individuals with Neurological Diseases: A Pilot Study
Source: Brain Sci. 2024 Oct 2;14(10):1002. doi: 10.3390/brainsci14101002 (PMC11506603; doi:10.3390/brainsci14101002)
Supplement: Supplementary file 1 [file brainsci-14-01002-s001.zip]

Archive with 1 entries (1 files):
- Loko_immersive_virtual_reality_setting.mp4
